# Supplementary material for: Lutein and Zeaxanthin Enhance, Whereas Oxidation, Fructosylation, and Low pH Damage High-Density Lipoprotein Biological Functionality
Source: Antioxidants (Basel). 2024 May 18;13(5):616. doi: 10.3390/antiox13050616 (PMC11118252; doi:10.3390/antiox13050616)
Supplement: Supplementary file 1 [file antioxidants-13-00616-s001.zip]

Archive with 1 entries (1 files):
- antioxidants-2819382-supplementary.pdf
